# Supplementary material for: Microgels Formed by Spontaneous Click Chemistries Utilizing Microfluidic Flow Focusing for Cargo Release in Response to Endogenous or Exogenous Stimuli
Source: Pharmaceutics. 2022 May 15;14(5):1062. doi: 10.3390/pharmaceutics14051062 (PMC9145542; doi:10.3390/pharmaceutics14051062)
Supplement: Supplementary file 1 [file pharmaceutics-14-01062-s001.zip]

Archive with 1 entries (1 files):
- pharmaceutics-1654964-SI.pdf
